# Supplementary material for: Genome-Wide Association Studies of Conotruncal Heart Defects with Normally Related Great Vessels in the United States
Source: Genes (Basel). 2021 Jul 1;12(7):1030. doi: 10.3390/genes12071030 (PMC8306129; doi:10.3390/genes12071030)
Supplement: Supplementary file 1 [file genes-12-01030-s001.zip]

Archive with 1 entries (1 files):
- genes-1219636-supplementary.pdf
